# Supplementary material for: Negative psychological aspects of working with experimental animals in scientific research
Source: PeerJ. 2021 Apr 20;9:e11035. doi: 10.7717/peerj.11035 (PMC8063873; doi:10.7717/peerj.11035)
Supplement: Supplemental Information 3 [file peerj-09-11035-s003.xlsx]

## Sheet: animal_experimenting_raw_data
Did you perform animal experiments during studies directly?	How many years ago were the experiments performed	Invasiveness	Animals group	Number of animals	Do you kill animals personally?	Is killing animals associated with stress?	is handling importatnt in animal-conducted expreriments?	Do you see the possibility of resignation from animal experiments?	Are animal experiments inevitable?	Should animal experiments be currently carried out?	Is animal experimentation unnecessary?	Experiments on animals cause an emotional burden	Do you have remorse over the killing of animals?	Did you ever avoid animal experiments?	Sex	Age	Curiosity	Fascination	Reluctance	Compassion for animals	Postponing	Change with another researcher	Apprehension	Anxiety	Other	Relief	Satisfaction with procedures	To feel sorry for animals	Remorse	Annoyance	Helplessness	Indifference	Curiosity of research results	Other	clustering
Yes	28	9	big mammals (eg. shhep, cows, horses)	10	Yes	definitely yes	definitely yes	Yes	Yes	Yes	Yes	Yes	Yes	Yes	Female	41-50 y.o	Yes	No	No	Yes	No	No	No	Yes	No	Yes	No	Yes	No	No	No	No	Yes	No	cluster 2
No	14	10	small-size mammals (rodents)	10	Yes	definitely no	rather yes	Yes	Yes	No	No	No	No	No	Male	31-40 y.o										No	Yes	No	No	No	No	No	Yes	No
No	6	6	small-size mammals (rodents)	6	Yes	definitely yes	rather yes	Yes	Yes	Yes	No	Yes	Yes	Yes	Male	< 30 y.o	Yes	No	No	Yes	No	No	Yes	Yes	No	Yes	No	Yes	No	No	No	No	Yes	No	cluster 2
No	44	10	Agnatha, fishes, amphibians, reptiles	1	Yes	definitely yes	hard to say	Yes	Yes	No	Yes	Yes	No	Yes	Male	> 60 y.o	Yes	No	No	No	No	No	No	No	No	No	No	No	No	No	No	No	Yes	No	cluster 1
Yes	14	10	small-size mammals (rodents)	1	Yes	probably yes	definitely yes	Yes	No	No	No	Yes	No	No	Female	31-40 y.o	Yes	No	No	No	No	No	No	No	No	No	Yes	No	No	No	No	No	No	No	cluster 1
No	2	3	small-size mammals (rodents)	40	Yes	probably yes	definitely yes	Yes	Yes	No	Yes	Yes	No	Yes	Female	31-40 y.o										No	Yes	Yes	No	No	No	No	Yes	No
Yes	3	3	small-size mammals (rodents)	100	No	rather no	definitely yes	Yes	Yes	No	No	No	No	No	Female	< 30 y.o	Yes	Yes	No	No	No	No	No	No	No	No	Yes	No	No	No	No	No	Yes	No	cluster 1
No	13	5	small-size mammals (rodents)	10	Yes	definitely no	rather yes	Yes	Yes	No	No	Yes	No	No	Female	31-40 y.o										No	Yes	Yes	No	No	No	No	Yes	No
Yes	34	4	small-size mammals (rodents)	12	Yes	definitely no	rather yes	Yes	Yes	No	Yes	Yes	No	No	Male	51-60 y.o	Yes	Yes	No	No	No	No	No	No	No	No	Yes	No	No	No	No	No	Yes	No	cluster 1
No	15	10	small-size mammals (rodents)	20	Yes	rather no	rather yes	Yes	Yes	No	No	No	No	No	Male	31-40 y.o										No	Yes	No	No	No	No	No	Yes	No
No	3	6	small-size mammals (rodents)	100	No	probably yes	definitely yes	Yes	Yes	No	Yes	Yes	Yes	Yes	Female	< 30 y.o										No	No	Yes	No	No	No	No	No	No
No	27	4	small-size mammals (rodents)	3	Yes	definitely no	definitely yes	Yes	Yes	No	No	No	No	No	Male	41-50 y.o										No	Yes	No	No	No	No	No	No	No
No	23	4	small-size mammals (rodents)	32	Yes	probably yes	definitely yes	Yes	Yes	No	Yes	Yes	Yes	Yes	Female	41-50 y.o										No	Yes	No	No	No	No	No	Yes	No
No	33	9	small-size mammals (rodents)	3	No	hard to say	defenitely no	Yes	Yes	No	Yes	No	No	No	Female	41-50 y.o	Yes	No	No	No	No	No	No	No	No	No	Yes	No	No	No	No	No	Yes	No	cluster 1
No							probably not				Yes	Yes	Yes	Yes	Female	31-40 y.o
Yes	30	1	small-size mammals (rodents)		Yes	definitely yes	definitely yes	No	Yes	No	Yes	Yes	Yes	Yes	Female	51-60 y.o	Yes	Yes	No	Yes	No	No	No	No	Yes	No	Yes	No	No	No	No	No	Yes	No	cluster 1
Yes	9	10	small-size mammals (rodents)	2	No	definitely yes	defenitely no	Yes	Yes	No	Yes	Yes	Yes	Yes	Female	31-40 y.o	No	No	Yes	Yes	No	No	No	No	No	Yes	No	No	No	No	No	No	No	No	cluster 2
Yes	7	10	small-size mammals (rodents)	2	Yes	probably yes	definitely yes	Yes	Yes	No	No	Yes	Yes	Yes	Female	< 30 y.o	Yes	No	No	Yes	No	No	Yes	No	No	Yes	No	No	No	No	No	No	No	No	cluster 2
Yes	1	7	small-size mammals (rodents)	5	No	probably yes	rather yes	Yes	Yes	No	No	No	Yes	No	Female	< 30 y.o	Yes	Yes	No	Yes	No	No	No	No	No	Yes	Yes	No	No	Yes	No	No	Yes	Yes	cluster 2
Yes	8	4	small-size mammals (rodents)	2	Yes	definitely yes	rather yes	No	No	No	Yes	Yes	Yes	No	Female	< 30 y.o	No	Yes	No	No	No	No	No	No	No	No	Yes	No	No	No	No	No	Yes	No	cluster 1
Yes	17	1	small-size mammals (rodents)	40	No	probably yes	rather yes	Yes	Yes	No	No	No	No	No	Female	41-50 y.o	Yes	No	No	No	No	No	No	No	No	No	No	No	No	No	No	No	Yes	Yes	cluster 1
Yes	28	9	small-size mammals (rodents)	200	Yes	definitely no	definitely yes	Yes	Yes	No	No	No	No	No	Male	41-50 y.o	Yes	Yes	No	No	No	No	No	No	No	No	No	No	No	No	No	No	Yes	No	cluster 1
Yes	36	3	small-size mammals (rodents)	4	Yes	definitely yes	definitely yes	Yes	Yes	No	Yes	Yes	Yes	Yes	Female	> 60 y.o	Yes	No	No	No	No	No	No	No	No	No	Yes	No	No	No	No	No	Yes	No	cluster 1
No	4	8	big mammals (eg. shhep, cows, horses)	10	No	definitely no		Yes	Yes	No	No	No	No	No	Female	< 30 y.o										No	No	No	Yes	No	No	No	No	No
Yes	11	2	small-size mammals (rodents)	6	Yes	definitely yes	probably not	Yes	Yes						Female	31-40 y.o	No	No	Yes	Yes	No	No	No	No	No	No	Yes	No	No	No	No	No	No	No	cluster 2
No	33	1	small-size mammals (rodents)	8	Yes	definitely no	definitely yes	Yes	Yes	No	No	No	No	No	Female	51-60 y.o										No	Yes	No	No	No	No	No	No	No
Yes	24	2		100	Yes	probably yes	definitely yes	Yes	Yes	No	No	Yes	Yes	No	Female	41-50 y.o	No	No	No	No	No	Yes	No	No	No	No	Yes	No	No	No	No	No	No	No	cluster 2
Yes	10	5	medium-size mammals (rabbit)	1	Yes	definitely yes	definitely yes	Yes	Yes	No	Yes	No	No	No	Male	< 30 y.o	Yes	Yes	No	No	No	No	No	No	Yes	No	No	Yes	Yes	No	No	No	Yes	No	cluster 1
Yes	0	4	medium-size mammals (rabbit)	10	No	definitely yes	rather yes	No	No	Yes	Yes	Yes	Yes	Yes	Female	31-40 y.o	No	No	Yes	No	No	Yes	No	No	No	No	No	No	No	No	No	No	Yes	No	cluster 2
Yes	32	2	small-size mammals (rodents)	1	No	definitely yes	definitely yes	Yes	Yes	No	No	Yes	Yes	No	Male	51-60 y.o	Yes	No	No	No	No	No	No	No	No	No	No	Yes	Yes	Yes	No	No	No	No	cluster 1
Yes	13	8	small-size mammals (rodents)	1	No	definitely yes	defenitely no	Yes	Yes	No	Yes	Yes	Yes	Yes	Female	31-40 y.o	No	No	Yes	Yes	No	No	No	Yes	No	Yes	Yes	No	No	No	No	No	Yes	No	cluster 2
Yes	9	6	big mammals (eg. shhep, cows, horses)	16	No	definitely yes	definitely yes	No	Yes		Yes	Yes		Yes	Female	41-50 y.o	Yes	No	No	No	No	No	No	No	No	No	Yes	No	No	No	No	No	No	No	cluster 1
Yes	22	5	small-size mammals (rodents)		Yes	definitely yes	hard to say	Yes	Yes	Yes	Yes	Yes	Yes	Yes	Female	41-50 y.o	No	No	No	Yes	No	No	No	No	No	No	Yes	No	No	No	No	No	Yes	No	cluster 2
Yes	12	2	Agnatha, fishes, amphibians, reptiles	2	No	definitely yes	definitely yes	Yes	Yes	No	No	Yes	No	No	Female	31-40 y.o	Yes	Yes	No	No	No	No	No	No	No	No	Yes	No	No	No	No	No	Yes	No	cluster 1
Yes		8			Yes	probably yes	definitely yes	Yes	Yes	No	Yes	Yes	Yes	No	Male	41-50 y.o	Yes	Yes	No	No	No	No	No	No	No	Yes	Yes	No	No	No	No	No	Yes	No	cluster 1
No	5	1	small-size mammals (rodents)	32	Yes	probably yes	definitely yes	Yes	Yes	No	No	Yes	Yes	No	Female	< 30 y.o										No	Yes	No	No	No	No	No	Yes	No
No	9	2	small-size mammals (rodents)	40	Yes	rather no	definitely yes	Yes	Yes	No			No	No	Female	41-50 y.o										Yes	Yes	No	No	No	No	No	Yes	No
No	13	4	small-size mammals (rodents)	28	Yes	hard to say	definitely yes	Yes	Yes	No	Yes	No	Yes	Yes	Female	41-50 y.o
No					Yes	probably yes	definitely yes	Yes	Yes	No	No	Yes	No	No	Female	31-40 y.o										No	Yes	No	No	No	No	No	No	No
Yes		4		30	Yes	probably yes	definitely yes	Yes	Yes	No	No	Yes	Yes	No	Female	41-50 y.o	Yes	No	No	No	No	No	No	No	No	No	No	No	No	No	No	No	Yes	No	cluster 1
Yes	32	7	small-size mammals (rodents)	200	Yes	definitely yes	definitely yes	Yes	Yes	No	No	Yes	Yes	No	Female	51-60 y.o	No	Yes	No	No	No	No	No	No	No										cluster 1
No					Yes	hard to say	definitely yes	Yes	Yes	No	No	Yes	Yes	No	Male	< 30 y.o										No	No	No	No	No	No	No	Yes	No
Yes	5	3	small-size mammals (rodents)	1	No		definitely yes	Yes	Yes	No	No	Yes	No	No	Male	31-40 y.o	Yes	No	No	No	No	No	No	No	No	Yes	Yes	Yes	No	No	No	No	Yes	No	cluster 1
Yes	20	3	Agnatha, fishes, amphibians, reptiles	200	Yes	probably yes		No	Yes	No	Yes	Yes	Yes	No	Female	41-50 y.o	Yes	No	No	Yes	No	No	No	No	Yes										cluster 2
No					Yes	definitely yes	definitely yes	Yes	Yes	Yes	Yes	Yes	Yes	Yes	Female	31-40 y.o										No	Yes	No	No	No	No	No	Yes	No
Yes	31	10	Agnatha, fishes, amphibians, reptiles	20	Yes	definitely yes	definitely yes	Yes	Yes	No	Yes	Yes	No	No	Male	51-60 y.o	Yes	No	No	No	No	No	Yes	No	No	No	Yes	No	No	No	No	No	Yes	No	cluster 2
Yes		8	medium-size mammals (rabbit)	15	Yes	rather no	rather yes	Yes	Yes	No	No	No	No	No	Female	51-60 y.o	Yes	No	No	No	No	No	No	No	No	No	Yes	No	No	No	No	No	Yes	No	cluster 1
Yes	6	2	small-size mammals (rodents)	10	Yes	definitely yes	hard to say	Yes	Yes	No	Yes	Yes	Yes	No	Female	< 30 y.o	Yes	No	No	No	No	No	No	No	No	No	Yes	No	No	No	No	No	Yes	No	cluster 1
Yes	3	3	small-size mammals (rodents)	16	Yes	definitely yes	hard to say	Yes	Yes	No	No	No	No	No	Male	< 30 y.o	Yes	Yes	No	No	No	No	No	No	No	No	Yes	Yes	No	No	No	No	Yes	No	cluster 1
Yes	14	4	Agnatha, fishes, amphibians, reptiles	160	Yes	rather no		Yes	Yes	No	No	No	No	No	Male	51-60 y.o	Yes	Yes	No	Yes	No	No	No	No	No	No	Yes	No	No	No	No	No	Yes	No	cluster 2
Yes	5	8	small-size mammals (rodents)	60	Yes	rather no	definitely yes	Yes	Yes	No	No	No	No	No	Male	31-40 y.o	Yes	Yes	No	No	No	No	No	No	No	No	Yes	Yes	No	No	No	No	No	No	cluster 1
Yes	11	10	small-size mammals (rodents)	3	Yes	rather no	rather yes	Yes	Yes	No	Yes	Yes	No	Yes	Male	31-40 y.o	Yes	No	No	Yes	No	No	No	No	No	No	Yes	No	No	No	No	No	Yes	No	cluster 2
Yes	21	7	small-size mammals (rodents)	10	Yes	hard to say	rather yes	Yes	Yes	No	No	No	No	No	Female	41-50 y.o	Yes	No	No	No	No	No	No	No	No	Yes	Yes	Yes	No	No	No	No	No	No	cluster 1
No	4	0	big mammals (eg. shhep, cows, horses)	6	No	hard to say	hard to say	Yes	Yes	No	Yes	Yes	Yes	No	Male	31-40 y.o										No	Yes	Yes	No	No	No	No	Yes	No
Yes	18	7	small-size mammals (rodents)	50	Yes	definitely yes	definitely yes	Yes	Yes	No	No	Yes	Yes		Female	31-40 y.o	Yes	No	No	Yes	No	No	Yes	No	No	No	No	No	No	No	No	No	Yes	No	cluster 2
Yes	40	10	small-size mammals (rodents)	1	Yes	probably yes	definitely yes	Yes	Yes	No	No	Yes	Yes	No	Male	> 60 y.o	Yes	No	No	No	No	No	No	No	No	No	No	No	No	Yes	No	No	No	No	cluster 1
Yes	28	10	Agnatha, fishes, amphibians, reptiles	2	Yes	rather no	rather yes	Yes	Yes	No	No	No	No	No	Female	41-50 y.o	Yes	No	No	No	No	No	No	No	No	No	No	No	No	No	No	No	Yes	No	cluster 1
Yes	42	10	Agnatha, fishes, amphibians, reptiles	1	No		definitely yes	Yes	Yes	No	No	Yes	Yes	No	Female	> 60 y.o										No	No	No	No	No	No	No	Yes	No
No	21	3	Agnatha, fishes, amphibians, reptiles	50	No	definitely yes	defenitely no	Yes	Yes	No	Yes	Yes	Yes	No	Male	51-60 y.o										No	No	No	No	No	No	No	Yes	No
Yes	34	4	Agnatha, fishes, amphibians, reptiles	5	Yes	hard to say	definitely yes	Yes	Yes	No		No	No	No	Male	51-60 y.o	Yes	No	No	No	No	No	No	No	No	Yes	No	No	No	No	No	No	No	No	cluster 1
Yes	31	10	Agnatha, fishes, amphibians, reptiles	1	Yes	definitely yes	definitely yes	Yes	Yes	No	No	Yes		No	Female	51-60 y.o	No	No	No	No	No	No	No	Yes	No	No	Yes	No	No	No	No	No	Yes	No	cluster 2
Yes	21	4	Agnatha, fishes, amphibians, reptiles		Yes	rather no	probably not	Yes	Yes	No	No	No	No	No	Female	41-50 y.o	Yes	Yes	No	No	No	No	No	No	No	No	Yes	Yes	No	No	No	No	No	No	cluster 1
No	13	9	medium-size mammals (rabbit)	2	No	definitely yes	definitely yes	Yes	Yes	No	Yes	Yes	Yes	No	Male	41-50 y.o										Yes	No	No	Yes	No	No	No	No	No
Yes	21	9	medium-size mammals (rabbit)	1	No	definitely yes	probably not	No	No	Yes	Yes	Yes	Yes	Yes	Male	41-50 y.o	No	No	Yes	Yes	No	No	Yes	Yes	No	No	Yes	No	No	No	No	No	No	No	cluster 2
Yes		3	big mammals (eg. shhep, cows, horses)	10	No	definitely yes	definitely yes	No	No	No	Yes	Yes	No	No	Female	41-50 y.o	Yes	No	No	Yes	No	No	No	No	No	No	Yes	No	No	No	No	No	Yes	No	cluster 2
Yes	9	0	Agnatha, fishes, amphibians, reptiles	20	No	definitely yes	definitely yes	Yes	Yes	No	Yes	Yes	Yes	No	Male	31-40 y.o	Yes	Yes	No	No	No	No	No	No	No	Yes	Yes	Yes	Yes	No	No	No	No	No	cluster 1
Yes	7	8	big mammals (eg. shhep, cows, horses)	18	No	definitely yes	definitely yes	Yes	Yes	No	Yes	Yes	Yes	Yes	Female	31-40 y.o	Yes	No	No	Yes	No	No	No	Yes	No	No	Yes	No	No	No	No	No	Yes	No	cluster 2
Yes	13	7	Agnatha, fishes, amphibians, reptiles	101	No		definitely yes	Yes	Yes	No	No	Yes	No	No	Male	31-40 y.o	Yes	No	No	No	No	No	No	No	Yes	No	Yes	Yes	No	No	No	No	No	No	cluster 1
Yes	8	10	small-size mammals (rodents)	2	Yes	hard to say	definitely yes	Yes	Yes	No	No	Yes	Yes	Yes	Female	31-40 y.o	Yes	Yes	No	Yes	Yes	Yes	No	No	No	Yes	No	Yes	Yes	No	No	No	No	No	cluster 2
Yes	34	10	Agnatha, fishes, amphibians, reptiles	7	No	probably yes	hard to say	No	Yes	No	Yes	Yes	Yes	Yes	Female	51-60 y.o	No	No	Yes	Yes	No	No	No	No	No	No	Yes	No	No	No	No	No	Yes	No	cluster 2
Yes	17	2	small-size mammals (rodents)	1	Yes	hard to say	definitely yes	Yes	Yes	No	Yes	No	No	No	Male	31-40 y.o	Yes	No	No	No	No	No	No	No	No										cluster 1
Yes		5			Yes	definitely yes	definitely yes	Yes	Yes	No	No	Yes	Yes	Yes	Female	41-50 y.o	Yes	Yes	No	No	No	No	Yes	No	No	No	Yes	Yes	No	No	No	No	No	No	cluster 2
Yes	4	7	small-size mammals (rodents)	60	Yes	probably yes	definitely yes	Yes	Yes	No	No	Yes	Yes	Yes	Female	31-40 y.o	Yes	No	No	No	No	No	No	No	No	No	Yes	No	No	No	No	No	Yes	No	cluster 1
Yes	16	3	small-size mammals (rodents)	5	Yes	hard to say	rather yes	Yes	Yes	No	No	Yes	No	No	Male	31-40 y.o	Yes	No	No	No	No	No	No	No	No	Yes	Yes	Yes	No	No	No	No	Yes	No	cluster 1
No		9	Agnatha, fishes, amphibians, reptiles	4	Yes	probably yes	hard to say	Yes	Yes	Yes	Yes	Yes	Yes	Yes	Female	31-40 y.o										No	Yes	No	No	No	No	No	No	No
Yes	27	4	small-size mammals (rodents)	12	Yes	definitely yes	definitely yes	Yes	Yes	No	No	Yes	Yes	No	Male	> 60 y.o	Yes	No	No	No	No	No	No	No	No	No	Yes	No	No	No	No	No	No	No	cluster 1
Yes	5	6	small-size mammals (rodents)	40	Yes	rather no	defenitely no	Yes	Yes	No	No	No	No	No	Male	31-40 y.o	No	No	No	No	No	No	No	No	Yes	Yes	No	Yes	No	No	No	No	Yes	No	cluster 1
No	18	8	small-size mammals (rodents)	15	Yes	hard to say	hard to say	Yes	Yes	No	No	No	No	No	Male	41-50 y.o										No	Yes	Yes	No	No	No	No	Yes	No
No	6	8	small-size mammals (rodents)	20	Yes	probably yes	probably not	Yes	Yes	No	No	Yes	Yes	No	Male	< 30 y.o										No	Yes	No	No	Yes	No	No	Yes	Yes
Yes	10	8	small-size mammals (rodents)		Yes	hard to say	definitely yes	Yes	Yes	No	Yes	Yes	No	No	Male	< 30 y.o	Yes	No	No	No	No	No	No	No	Yes	Yes	No	Yes	Yes	No	No	No	Yes	No	cluster 1
Yes	12	10		500	Yes	definitely yes	hard to say	Yes	No	No	Yes	Yes	Yes	Yes	Male	41-50 y.o	Yes	No	Yes	Yes	No	No	No	No	No										cluster 2
No															Female	< 30 y.o	Yes	No	No	Yes	No	No	No	No	No	No	Yes	No	No	No	No	No	Yes	No	cluster 2
Yes		7	small-size mammals (rodents)	5	Yes	probably yes	definitely yes	Yes	Yes	No	Yes	Yes	No	Yes	Female	41-50 y.o										No	Yes	No	No	No	No	No	Yes	No
Yes	43	10	medium-size mammals (rabbit)	1	Yes	rather no	definitely yes	Yes	Yes	No	No	No	No	No	Male	51-60 y.o	Yes	Yes	No	No	No	No	No	No	No	No	Yes	No	No	No	No	No	Yes	No	cluster 1
Yes	14	2	small-size mammals (rodents)	30	Yes	probably yes	hard to say	Yes	Yes	No	No	Yes	Yes	No	Male	41-50 y.o	No	Yes	No	No	No	No	No	No	No	No	Yes	No	No	No	No	No	Yes	No	cluster 1
Yes	19	7	Agnatha, fishes, amphibians, reptiles	18	Yes	hard to say		No	No	Yes	Yes	Yes	Yes		Female	31-40 y.o	Yes	No	No	Yes	No	No	No	No	No	Yes	Yes	No	No	No	No	No	Yes	No	cluster 2
Yes	3	9	big mammals (eg. shhep, cows, horses)	15	Yes	definitely no	hard to say	Yes	Yes	No	No	No	No	No	Male	< 30 y.o	Yes	No	No	Yes	No	No	No	No	No	Yes	No	No	No	No	No	No	No	No	cluster 2
Yes	15	8	small-size mammals (rodents)	1	Yes	rather no	definitely yes	Yes	Yes	No	No	Yes	No	No	Male	31-40 y.o	Yes	Yes	No	Yes	No	Yes	Yes	No	No	No	Yes	No	No	No	No	No	Yes	No	cluster 2
Yes	8	10	Agnatha, fishes, amphibians, reptiles	1	Yes	rather no	rather yes	Yes	Yes	No	No	No	No	No	Female	< 30 y.o	Yes	Yes	No	No	No	No	No	No	No	No	No	No	No	No	No	No	No	Yes	cluster 1
No	15	9	small-size mammals (rodents)	15	No	rather no	definitely yes	Yes							Female	31-40 y.o										Yes	No	Yes	No	No	No	No	Yes	No
Yes	13	10	small-size mammals (rodents)	10	Yes	probably yes	definitely yes	No	Yes	No	Yes	Yes	Yes	No	Female	31-40 y.o	Yes	No	No	Yes	No	No	No	No	No	No	Yes	No	No	No	No	No	Yes	No	cluster 2
No	9	8	small-size mammals (rodents)	30	Yes	hard to say	definitely yes	Yes	Yes	No	Yes	No	No	No	Female	31-40 y.o										No	Yes	Yes	No	No	No	No	Yes	No
Yes	13	4	medium-size mammals (rabbit)	24	No	definitely yes	definitely yes	Yes	No	Yes	Yes	Yes	Yes	Yes	Female	31-40 y.o	No	No	No	Yes	No	No	No	No	No	Yes	Yes	Yes	No	No	No	No	No	No	cluster 2
Yes	8	3		1	No	definitely yes	rather yes	Yes	Yes	No	Yes	Yes	Yes	Yes	Female	< 30 y.o	Yes	Yes	Yes	Yes	No	No	Yes	Yes	Yes	No	Yes	Yes	No	No	No	No	Yes	No	cluster 2
Yes	19	10	big mammals (eg. shhep, cows, horses)	50	Yes	probably yes	hard to say	Yes	Yes	No	Yes	Yes	No	Yes	Female	41-50 y.o	Yes	No	No	Yes	No	No	No	No	No	Yes	Yes	Yes	Yes	No	Yes	No	Yes	No	cluster 2
Yes	36	10	medium-size mammals (rabbit)		Yes	probably yes	definitely yes	Yes	Yes	No	No	No	No	No	Female	51-60 y.o				Yes						No	Yes	No	No	No	No	No	No	No
No	18	8	small-size mammals (rodents)	10	Yes	definitely yes	definitely yes	Yes	Yes	No	No	Yes	Yes	Yes	Female	41-50 y.o	Yes	No	No	No	No	No	No	No	No	No	Yes	Yes	No	No	No	No	No	No	cluster 1
No	2	7	small-size mammals (rodents)	6	Yes	definitely yes	rather yes	Yes	No	No	Yes	Yes	Yes	No	Male	< 30 y.o										No	No	Yes	Yes	Yes	Yes	No	No	No
No	4	10	small-size mammals (rodents)	190	Yes	definitely yes	hard to say	No	No	Yes	Yes	Yes	Yes	Yes	Female	31-40 y.o										No	Yes	No	No	No	No	No	No	No
No		7	small-size mammals (rodents)	9	Yes	definitely no	definitely yes	Yes	Yes	No	No	Yes	No	No	Female	41-50 y.o										Yes	Yes	Yes	No	No	No	No	Yes	No
No	1	6	Agnatha, fishes, amphibians, reptiles	1774	No		hard to say	No	No	Yes	Yes	Yes		Yes	Male	51-60 y.o										Yes	No	Yes	No	No	No	No	No	No
Yes	19	6	small-size mammals (rodents)	1	No	probably yes	rather yes	Yes	Yes	No	No	No	No	Yes	Female	41-50 y.o	Yes	No	No	Yes	No	No	No	No	No	No	Yes	No	No	No	No	No	Yes	Yes	cluster 2
No	13	2	small-size mammals (rodents)	64	Yes	rather no	definitely yes	Yes	Yes	No	No	Yes	Yes	No	Male	41-50 y.o										Yes	Yes	No	No	No	No	No	Yes	No
Yes	11	9	Agnatha, fishes, amphibians, reptiles	1	No	definitely yes	probably not	Yes	Yes	No	Yes	Yes	Yes	No	Female	31-40 y.o	Yes	No	No	Yes	No	Yes	No	No	No	No	Yes	No	No	No	No	No	Yes	No	cluster 2
Yes	17	8	Agnatha, fishes, amphibians, reptiles	20	Yes	definitely yes	rather yes	Yes	Yes	No	Yes	Yes	Yes	No	Female	41-50 y.o	Yes	Yes	No	No	No	No	No	No	No	No	Yes	No	No	No	No	No	Yes	No	cluster 1
Yes	33	8	small-size mammals (rodents)	6	Yes	probably yes	definitely yes	Yes	Yes	No	Yes	Yes	No	No	Male	51-60 y.o	Yes	No	No	No	No	No	No	No	No	No	Yes	No	No	No	No	No	No	No	cluster 1
Yes	44	2	big mammals (eg. shhep, cows, horses)	32	No	probably yes	definitely yes	Yes	Yes	No	Yes	No	No		Male	> 60 y.o	No	No	No	No	No	No	No	No	Yes	No	No	Yes	No	No	No	No	Yes	No	cluster 1
Yes	39	10	Agnatha, fishes, amphibians, reptiles	548	Yes	rather no	hard to say	Yes	Yes	No	Yes	Yes	Yes	Yes	Male	51-60 y.o	Yes	No	No	Yes	No	No	No	No	No	No	No	Yes	No	No	No	No	No	No	cluster 2
No	3	9	Agnatha, fishes, amphibians, reptiles		No	definitely yes	hard to say	Yes	Yes	No	No	Yes	Yes	Yes	Female	31-40 y.o										No	Yes	No	No	No	No	No	Yes	No
Yes	42	7	medium-size mammals (rabbit)	20	Yes	rather no	definitely yes	Yes	Yes	No	No	No	No	No	Male	> 60 y.o	Yes	No	No	No	No	No	No	No	No	No	No	Yes	No	No	No	No	No	No	cluster 1
No	1	6	small-size mammals (rodents)	16	No		hard to say	Yes	Yes	No	Yes	Yes	Yes	Yes	Female	< 30 y.o										Yes	No	No	Yes	No	No	No	No	No
Yes		10	small-size mammals (rodents)	7	No	definitely yes	definitely yes	Yes	Yes	No	No	Yes	Yes	Yes	Female	< 30 y.o	Yes	No	No	Yes	No	No	Yes	No	No	No	No	No	No	No	No	No	Yes	No	cluster 2
Yes		10	Agnatha, fishes, amphibians, reptiles	20	Yes	probably yes	rather yes	Yes	Yes	No	No	Yes	No	No	Female	31-40 y.o	Yes	Yes	No	No	No	No	Yes	No	No	No	No	No	No	No	No	No	No	Yes	cluster 2
No	17	7	small-size mammals (rodents)	50	Yes	definitely yes		Yes	Yes	No	No	Yes	Yes	No	Male	41-50 y.o										Yes	Yes	No	No	No	No	No	Yes	No
Yes	5	6	big mammals (eg. shhep, cows, horses)	15	No	definitely yes	hard to say	Yes	Yes	No	Yes	No	No	Yes	Female	31-40 y.o	No	No	No	Yes	No	No	No	No	Yes										cluster 2
No					Yes	definitely yes	definitely yes	No	No	Yes	No	Yes	Yes	Yes	Female	31-40 y.o										No	Yes	No	No	No	No	No	Yes	No
No	21	1	small-size mammals (rodents)		Yes	definitely yes	definitely yes	Yes	No	No	Yes	Yes	Yes	No	Female	41-50 y.o										No	Yes	No	No	No	No	No	Yes	No
Yes	4	4	big mammals (eg. shhep, cows, horses)	30	No	probably yes	rather yes	Yes	Yes	No	Yes	No	No	No	Female	< 30 y.o	Yes	No	No	No	No	No	No	No	No	No	Yes	No	No	No	No	No	Yes	No	cluster 1
Yes	24	4	big mammals (eg. shhep, cows, horses)	7	Yes	rather no	probably not	Yes	Yes	No	No	Yes	No	No	Male	41-50 y.o	Yes	No	No	No	No	No	No	No	No	No	Yes	No	No	No	No	No	Yes	Yes	cluster 1
Yes	18	4	small-size mammals (rodents)		Yes	definitely yes	defenitely no	Yes	Yes	No	No	Yes	No	No	Female	41-50 y.o	No	No	Yes	Yes	No	No	No	No	No	No	Yes	No	No	No	No	No	Yes	Yes	cluster 2
Yes	48	9	small-size mammals (rodents)	60	Yes	hard to say	definitely yes	Yes	Yes	No	No	No	No	Yes	Male	> 60 y.o	Yes	Yes	No	Yes	No	No	Yes	No	Yes										cluster 1
No					No		hard to say	Yes	Yes	No	No	Yes	Yes	Yes	Female	< 30 y.o										Yes	No	No	No	No	No	No	Yes	No
Yes	19	6	Agnatha, fishes, amphibians, reptiles	30	Yes	definitely yes	hard to say	Yes	Yes	No	No	Yes	No	Yes	Female	41-50 y.o	Yes	No	No	No	No	No	No	Yes	Yes	Yes	Yes	Yes	No	No	No	No	Yes	No	cluster 1
Yes	14	8	medium-size mammals (rabbit)	10	No	definitely yes	hard to say	Yes	Yes	No	Yes	Yes	Yes	No	Female	31-40 y.o	Yes	No	No	Yes	No	No	No	Yes	No	No	Yes	Yes	No	No	No	No	Yes	No	cluster 2
No	26	8	small-size mammals (rodents)	60	Yes	probably yes	rather yes	Yes	Yes	No	No	Yes	Yes	No	Female	> 60 y.o										No	Yes	Yes	No	No	No	No	Yes	No
Yes	1	7	small-size mammals (rodents)	30	Yes	hard to say	rather yes	Yes	Yes	No	No	Yes	No	Yes	Female	< 30 y.o	Yes	Yes	No	Yes	No	No	Yes	Yes	No	No	No	Yes	No	No	No	No	Yes	No	cluster 2
Yes	18	6	small-size mammals (rodents)	25	Yes	definitely yes	hard to say	Yes	Yes	No	Yes	Yes	No	Yes	Female	41-50 y.o	Yes	No	No	Yes	No	No	Yes	No	No	No	Yes	No	No	No	No	No	No	No	cluster 2
Yes	8	6	small-size mammals (rodents)	3	Yes	hard to say	definitely yes	Yes	Yes	No	No	Yes	No	No	Female	31-40 y.o	Yes	Yes	No	No	No	No	No	Yes	Yes	No	Yes	No	No	No	No	No	Yes	No	cluster 1
Yes		4	big mammals (eg. shhep, cows, horses)		No	hard to say	definitely yes	Yes	Yes	No	No	Yes	No	No	Female	31-40 y.o	Yes	Yes	No	No	No	No	No	No	No	No	Yes	Yes	No	No	No	No	Yes	No	cluster 1
Yes	29	3	small-size mammals (rodents)	100	No	definitely yes	definitely yes	Yes	No	No	Yes	Yes	Yes	No	Male	51-60 y.o	Yes	Yes	No	Yes	No	No	No	No	No	No	Yes		No	No	No	No	Yes	No	cluster 2
Yes	14	10	Agnatha, fishes, amphibians, reptiles	2	Yes	probably yes	hard to say	Yes	Yes	No	No	Yes	No	No	Male	31-40 y.o	Yes	Yes	No	No	No	No	No	No	No	Yes	No	Yes	Yes	No	Yes	No	No	No	cluster 1
Yes	30	10	Agnatha, fishes, amphibians, reptiles	1	No	definitely yes	definitely yes	Yes	Yes		No	Yes	Yes	No	Female	51-60 y.o	No	No	Yes	Yes	Yes	Yes	No	Yes	No	No	Yes	No	No	No	No	No	Yes	No	cluster 2
Yes	38	4	small-size mammals (rodents)		Yes	definitely yes	hard to say	Yes			Yes	Yes	Yes		Female	> 60 y.o	Yes	Yes	No	No	No	No	No	No	No	Yes	No	Yes	Yes	No	Yes	No	No	No	cluster 1
Yes	5	10	Agnatha, fishes, amphibians, reptiles	3	No	definitely yes	hard to say	No	Yes	No	Yes	Yes	Yes	Yes	Female	< 30 y.o	No	No	No	Yes	No	Yes	Yes	No	No	No	No	No	No	No	No	Yes	No	No	cluster 2
No	6	3	small-size mammals (rodents)	20	Yes	hard to say	rather yes	Yes	Yes	No	No	Yes	No	No	Female	31-40 y.o										No	Yes	No	No	No	No	No	Yes	No
No	7	3	small-size mammals (rodents)	24	Yes	definitely yes	definitely yes	Yes	Yes	No	Yes	Yes	Yes	Yes	Female	31-40 y.o										Yes	No	No	No	No	No	No	No	No
Yes	20	10	big mammals (eg. shhep, cows, horses)	50	No	probably yes	definitely yes	Yes	Yes	No	No	Yes	No	Yes	Male	41-50 y.o	No	No	Yes	No	No	Yes	No	No	No	No	Yes	Yes	No	No	No	No	Yes	No	cluster 2
Yes	9	7	Agnatha, fishes, amphibians, reptiles	50	Yes	rather no	definitely yes	Yes	Yes	No	Yes	Yes	Yes	No	Female	31-40 y.o	Yes	Yes	No	Yes	No	No	No	No	No	No	Yes	No	No	No	No	No	Yes	No	cluster 2
Yes	20	7	big mammals (eg. shhep, cows, horses)	100	Yes	hard to say	rather yes	Yes	Yes	No	No	No	No	No	Male	41-50 y.o	No	No	No	No	No	No	No	No	Yes	No	Yes	No	Yes	No	No	Yes	Yes	Yes	cluster 1
Yes	19	10	small-size mammals (rodents)	1603	Yes	definitely yes	hard to say	Yes	Yes	No	Yes	Yes	Yes	Yes	Female	41-50 y.o	Yes	Yes	Yes	Yes	No	Yes	No	Yes	Yes	No	Yes	Yes	No	No	No	No	Yes	No	cluster 2
Yes	33	9	big mammals (eg. shhep, cows, horses)	2	Yes	definitely yes	definitely yes	No	No	No	Yes	Yes	Yes	No	Female	51-60 y.o	Yes	Yes	No	Yes	No	No	No	No	No	No	Yes	No	No	No	No	No	Yes	No	cluster 2
Yes		10	big mammals (eg. shhep, cows, horses)	123	No	definitely no	definitely yes	Yes	Yes						Male	51-60 y.o	Yes	Yes	No	No	No	No	No	No	No										cluster 1
No					Yes	definitely yes	rather yes	Yes	Yes	No	No	No	Yes	Yes	Male	31-40 y.o
No					No		definitely yes	Yes	Yes	No	Yes	No	Yes	No	Female	41-50 y.o										No	No	No	No	No	No	No	Yes	No
No	27	3	small-size mammals (rodents)		Yes	hard to say	hard to say	Yes	Yes	No	No	Yes	No	No	Female	41-50 y.o										No	Yes	No	No	No	No	No	Yes	No
Yes	3	5	Agnatha, fishes, amphibians, reptiles	15	Yes	hard to say	rather yes	Yes	Yes	No	Yes	No	No	Yes	Male	< 30 y.o	Yes	Yes	No	No	No	No	No	No	No	No	Yes	No	No	No	No	No	Yes	No	cluster 1
Yes		9	big mammals (eg. shhep, cows, horses)	20	No	definitely no	definitely yes	Yes	Yes	No	No	No	No	No	Female	51-60 y.o	Yes	Yes	No	No	No	No	No	No	No	No	Yes	No	No	No	No	No	No	No	cluster 1
Yes		6	Agnatha, fishes, amphibians, reptiles	2	Yes	definitely yes	defenitely no	Yes	Yes	No	No	Yes	Yes	Yes	Female	31-40 y.o	Yes	No	No	No	No	No	No	No	No	No	Yes	No	No	No	No	No	No	No	cluster 1
Yes	22	9	big mammals (eg. shhep, cows, horses)	30	No	rather no	hard to say	Yes	Yes	No	No	No	No	No	Female	41-50 y.o	No	No	No	No	No	No	No	No	Yes	No	Yes	No	No	No	No	No	Yes	No	cluster 1
No	20	0	big mammals (eg. shhep, cows, horses)	25	No		definitely yes	Yes	Yes	No	Yes				Male	41-50 y.o
